# Supplementary material for: Mix and Match Tuning of the Conformational and Multistate Redox Switching Properties of an Overcrowded Alkene
Source: J Am Chem Soc. 2024 Sep 13;146(38):26275–85. doi: 10.1021/jacs.4c08284 (PMC11440491; doi:10.1021/jacs.4c08284)
Supplement: Supplementary file 2 — ja4c08284_si_002.xyz [file ja4c08284_si_002.xyz]

Gibbs free energy (r2scan-3c) = -1492.67031272 Eh
TX-Acr af neutral (r2scan-3c)
C        4.887935000      3.542722000     -2.069915000
C        4.663760000      2.268602000     -2.591279000
C        3.377669000      1.751350000     -2.632047000
C        2.291213000      2.483786000     -2.139086000
C        2.524756000      3.789822000     -1.683084000
C        3.817897000      4.311988000     -1.632736000
C        0.909102000      1.955351000     -2.136070000
C       -0.059798000      2.895185000     -2.742319000
C       -0.048720000      4.240196000     -2.343636000
S        1.154981000      4.799486000     -1.154979000
C       -0.958128000      2.509995000     -3.744561000
C       -1.871768000      3.412181000     -4.268536000
C       -1.893713000      4.729453000     -3.810594000
C       -0.971083000      5.150062000     -2.862053000
C        0.567101000      0.736595000     -1.634761000
C        1.520268000     -0.219706000     -1.046826000
C        1.340973000     -1.584247000     -1.364879000
N        0.220289000     -1.949750000     -2.119650000
C       -0.939220000     -1.184369000     -1.949451000
C       -0.799141000      0.187003000     -1.641344000
C        2.556912000      0.142578000     -0.183956000
C        3.459215000     -0.798838000      0.288259000
C        3.323232000     -2.131094000     -0.095344000
C        2.266685000     -2.529623000     -0.903057000
C       -2.220432000     -1.742587000     -2.053609000
C       -3.341259000     -0.962134000     -1.804218000
C       -3.206452000      0.370278000     -1.420748000
C       -1.940939000      0.931382000     -1.336973000
C        0.116648000     -3.301875000     -2.640363000
H        5.893439000      3.951418000     -2.034427000
H        5.494306000      1.678867000     -2.967278000
H        3.200461000      0.755075000     -3.025814000
H        3.976358000      5.324791000     -1.273674000
H       -0.945923000      1.480471000     -4.089471000
H       -2.568424000      3.089576000     -5.036365000
H       -2.608369000      5.439181000     -4.216656000
H       -0.946408000      6.186322000     -2.537456000
H        2.657055000      1.184441000      0.102430000
H        4.263448000     -0.496288000      0.951170000
H        4.025349000     -2.877552000      0.264692000
H        2.145071000     -3.581329000     -1.134886000
H       -2.348338000     -2.793153000     -2.287211000
H       -4.326971000     -1.412525000     -1.877111000
H       -4.082324000      0.967565000     -1.188660000
H       -1.824035000      1.970257000     -1.046131000
H       -0.205916000     -4.034446000     -1.883230000
H        1.087963000     -3.609739000     -3.035595000
H       -0.597574000     -3.314082000     -3.467522000

Gibbs free energy (r2scan-3c) = -1492.65557432 Eh
TX-Acr syn neutral (r2scan-3c)
C        3.798075000     -4.385057000     -2.347994000
C        3.549733000     -3.361940000     -1.437289000
C        2.327000000     -3.298562000     -0.778380000
C        1.344542000     -4.264518000     -0.999260000
C        1.577916000     -5.236988000     -1.986653000
C        2.804554000     -5.311866000     -2.642426000
C        0.031086000     -4.330450000     -0.311828000
C       -1.086297000     -4.252541000     -1.285129000
C       -1.093848000     -5.223504000     -2.301095000
S        0.268407000     -6.370213000     -2.416969000
C       -2.083546000     -3.276613000     -1.296782000
C       -3.120472000     -3.328195000     -2.221669000
C       -3.160777000     -4.349496000     -3.166758000
C       -2.135394000     -5.286564000     -3.223854000
C       -0.119305000     -4.824217000      0.946678000
C        1.006386000     -5.284824000      1.779971000
C        0.923144000     -6.618310000      2.245297000
N       -0.253260000     -7.333162000      2.005754000
C       -1.447960000     -6.609598000      1.965804000
C       -1.411292000     -5.275946000      1.494803000
C        2.125481000     -4.525640000      2.116761000
C        3.188000000     -5.077984000      2.821684000
C        3.129865000     -6.411810000      3.210102000
C        2.002242000     -7.177043000      2.940135000
C       -2.662932000     -7.160044000      2.390428000
C       -3.817071000     -6.386788000      2.391177000
C       -3.774010000     -5.053100000      2.000390000
C       -2.572841000     -4.508845000      1.562269000
C       -0.285911000     -8.766132000      2.238691000
H        4.753351000     -4.440985000     -2.861426000
H        4.308081000     -2.609905000     -1.241281000
H        2.123603000     -2.487963000     -0.086120000
H        2.968518000     -6.076153000     -3.396496000
H       -2.038463000     -2.467516000     -0.574927000
H       -3.896074000     -2.568415000     -2.205889000
H       -3.971218000     -4.396171000     -3.888076000
H       -2.127487000     -6.049817000     -3.996537000
H        2.154556000     -3.482376000      1.829572000
H        4.052900000     -4.469735000      3.066111000
H        3.953994000     -6.857996000      3.759167000
H        1.953679000     -8.196506000      3.304925000
H       -2.707653000     -8.179390000      2.756028000
H       -4.749375000     -6.826661000      2.733328000
H       -4.667812000     -4.438657000      2.037001000
H       -2.527331000     -3.465808000      1.276402000
H       -0.411772000     -9.030728000      3.300870000
H        0.644181000     -9.208815000      1.873381000
H       -1.109084000     -9.202342000      1.667217000

Gibbs free energy (r2scan-3c) = -1492.65068965 Eh
TX-Acr tw neutral (r2scan-3c)
C        3.450911000      0.613578000     -1.712419000
C        3.451211000     -0.768824000     -1.514637000
C        2.350157000     -1.397956000     -0.970459000
C        1.185792000     -0.699655000     -0.566128000
C        1.184812000      0.686533000     -0.864652000
C        2.307331000      1.326559000     -1.402594000
C        0.010356000     -1.372488000     -0.021004000
C       -1.099269000     -0.595790000      0.516034000
C       -1.319948000      0.775221000      0.262926000
S       -0.250336000      1.711582000     -0.769858000
C       -1.964055000     -1.194444000      1.464431000
C       -3.041320000     -0.526756000      2.010669000
C       -3.282215000      0.807632000      1.672736000
C       -2.402932000      1.458957000      0.824348000
C       -0.069855000     -2.795901000      0.039930000
C        0.952148000     -3.578238000      0.699458000
C        1.006102000     -4.988273000      0.559213000
N        0.060875000     -5.617039000     -0.236521000
C       -1.112040000     -4.957026000     -0.596471000
C       -1.193485000     -3.538177000     -0.502435000
C        1.838178000     -2.979466000      1.618564000
C        2.806271000     -3.705517000      2.280901000
C        2.891228000     -5.085067000      2.076985000
C        1.988311000     -5.724075000      1.243229000
C       -2.201107000     -5.692156000     -1.094696000
C       -3.325519000     -5.052211000     -1.585738000
C       -3.368621000     -3.657417000     -1.614315000
C       -2.322869000     -2.927945000     -1.087263000
C        0.265639000     -6.999997000     -0.646092000
H        4.317537000      1.121036000     -2.123967000
H        4.315992000     -1.362188000     -1.796797000
H        2.382864000     -2.472988000     -0.850531000
H        2.264119000      2.396683000     -1.588861000
H       -1.765642000     -2.220045000      1.758631000
H       -3.683224000     -1.035329000      2.723708000
H       -4.122304000      1.345707000      2.100799000
H       -2.541228000      2.512537000      0.595567000
H        1.744766000     -1.911499000      1.789192000
H        3.476664000     -3.210693000      2.976408000
H        3.636964000     -5.672931000      2.603686000
H        2.028015000     -6.803097000      1.155513000
H       -2.179782000     -6.775054000     -1.076938000
H       -4.158199000     -5.640743000     -1.958460000
H       -4.219556000     -3.142004000     -2.048584000
H       -2.368447000     -1.846508000     -1.120632000
H        1.335590000     -7.186337000     -0.759943000
H       -0.203123000     -7.161216000     -1.619221000
H       -0.146487000     -7.723345000      0.072605000

Gibbs free energy (r2scan-3c) = -1492.44142655 Eh
TX-Acr af cation (r2scan3c)
C        4.905649000      3.509029000     -1.985918000
C        4.669329000      2.233952000     -2.513256000
C        3.382623000      1.738020000     -2.576299000
C        2.289108000      2.503839000     -2.133872000
C        2.536326000      3.829065000     -1.713300000
C        3.846060000      4.308532000     -1.597122000
C        0.917222000      1.989450000     -2.145455000
C       -0.054310000      2.914743000     -2.734343000
C       -0.030853000      4.279129000     -2.370920000
S        1.218471000      4.925671000     -1.311841000
C       -0.993726000      2.505504000     -3.697730000
C       -1.925164000      3.390294000     -4.202786000
C       -1.958720000      4.712532000     -3.744276000
C       -1.011389000      5.160083000     -2.841305000
C        0.573271000      0.723786000     -1.668898000
C        1.529266000     -0.213999000     -1.095610000
C        1.332760000     -1.600156000     -1.351361000
N        0.181345000     -2.004695000     -2.004303000
C       -0.943689000     -1.201406000     -1.935210000
C       -0.782327000      0.190911000     -1.688434000
C        2.604381000      0.162685000     -0.272802000
C        3.501072000     -0.771554000      0.199508000
C        3.359347000     -2.120295000     -0.155274000
C        2.287156000     -2.537375000     -0.915374000
C       -2.233592000     -1.745403000     -2.074946000
C       -3.339447000     -0.946701000     -1.873712000
C       -3.191239000      0.400933000     -1.517386000
C       -1.932833000      0.957551000     -1.436703000
C        0.089594000     -3.354017000     -2.567830000
H        5.918441000      3.894409000     -1.923366000
H        5.497274000      1.634977000     -2.878692000
H        3.201121000      0.746939000     -2.978707000
H        4.020555000      5.322592000     -1.250191000
H       -0.973049000      1.479031000     -4.048511000
H       -2.628289000      3.059790000     -4.960536000
H       -2.699559000      5.405341000     -4.130743000
H       -0.993111000      6.201467000     -2.534195000
H        2.712135000      1.203761000      0.007547000
H        4.309143000     -0.463471000      0.854677000
H        4.069599000     -2.855248000      0.210151000
H        2.150782000     -3.594641000     -1.106261000
H       -2.369791000     -2.802707000     -2.265737000
H       -4.330517000     -1.383599000     -1.944792000
H       -4.065185000      1.003766000     -1.293912000
H       -1.820090000      1.997758000     -1.155117000
H       -0.230941000     -4.088585000     -1.818258000
H        1.064632000     -3.642058000     -2.962885000
H       -0.621690000     -3.346992000     -3.394726000

Gibbs free energy (r2scan-3c) = -1492.42275026 Eh
TX-Acr syn cation (r2scan-3c)
C        3.785967000     -4.282830000     -2.316054000
C        3.509046000     -3.263688000     -1.405012000
C        2.292414000     -3.237336000     -0.739126000
C        1.328374000     -4.221785000     -0.976788000
C        1.576851000     -5.174733000     -1.985817000
C        2.818371000     -5.229096000     -2.620380000
C        0.022625000     -4.306126000     -0.293551000
C       -1.088191000     -4.235118000     -1.264013000
C       -1.078888000     -5.194125000     -2.298830000
S        0.297787000     -6.298011000     -2.484976000
C       -2.097053000     -3.267067000     -1.265364000
C       -3.124489000     -3.316307000     -2.196147000
C       -3.165437000     -4.342303000     -3.139804000
C       -2.137420000     -5.271267000     -3.204682000
C       -0.126708000     -4.832176000      0.984285000
C        1.003982000     -5.331029000      1.762698000
C        0.898674000     -6.649044000      2.295609000
N       -0.306065000     -7.320653000      2.203711000
C       -1.477019000     -6.604461000      2.038696000
C       -1.414723000     -5.287670000      1.498796000
C        2.194731000     -4.632446000      1.981969000
C        3.265366000     -5.217986000      2.634675000
C        3.176039000     -6.539381000      3.084896000
C        2.005340000     -7.249345000      2.925543000
C       -2.714669000     -7.156832000      2.418660000
C       -3.863018000     -6.399187000      2.328884000
C       -3.801979000     -5.077556000      1.874930000
C       -2.594637000     -4.539395000      1.464764000
C       -0.356219000     -8.772353000      2.413136000
H        4.741662000     -4.310352000     -2.829862000
H        4.240675000     -2.483207000     -1.221717000
H        2.066069000     -2.426539000     -0.053686000
H        3.002967000     -5.979339000     -3.383282000
H       -2.048931000     -2.447765000     -0.555579000
H       -3.890551000     -2.547450000     -2.193617000
H       -3.974640000     -4.387824000     -3.861754000
H       -2.126101000     -6.025780000     -3.985436000
H        2.261735000     -3.599746000      1.674719000
H        4.168993000     -4.643333000      2.809755000
H        4.014458000     -6.999254000      3.597904000
H        1.928509000     -8.245462000      3.343070000
H       -2.768041000     -8.152618000      2.840710000
H       -4.808732000     -6.822160000      2.651887000
H       -4.698188000     -4.466055000      1.858281000
H       -2.550578000     -3.505243000      1.157551000
H       -0.471688000     -9.025344000      3.474127000
H        0.562139000     -9.218025000      2.030193000
H       -1.192619000     -9.183481000      1.847538000

Gibbs free energy (r2scan-3c) = -1492.45977433 Eh
TX-Acr tw cation (r2scan-3c)
C        3.133539000      0.652367000     -2.054964000
C        3.020289000     -0.744426000     -2.092325000
C        1.996532000     -1.374619000     -1.424741000
C        1.037315000     -0.653121000     -0.663574000
C        1.147879000      0.764691000     -0.688698000
C        2.194520000      1.397970000     -1.369949000
C       -0.013675000     -1.336985000      0.027500000
C       -1.074103000     -0.667304000      0.718326000
C       -1.176534000      0.750033000      0.781127000
S       -0.003648000      1.831255000      0.073386000
C       -2.053727000     -1.402880000      1.438571000
C       -3.085927000     -0.784489000      2.104288000
C       -3.187392000      0.613607000      2.107821000
C       -2.230211000      1.371330000      1.462451000
C       -0.011596000     -2.808828000      0.019721000
C        0.974852000     -3.536628000      0.730179000
C        0.931582000     -4.966108000      0.740617000
N       -0.114699000     -5.621916000      0.124077000
C       -1.012637000     -4.950026000     -0.681327000
C       -0.982182000     -3.522211000     -0.727095000
C        1.981687000     -2.890405000      1.492460000
C        2.949535000     -3.605552000      2.148377000
C        2.950723000     -5.008718000      2.068933000
C        1.957069000     -5.680662000      1.390485000
C       -1.944750000     -5.645462000     -1.475236000
C       -2.828116000     -4.953853000     -2.276170000
C       -2.808659000     -3.549987000     -2.332026000
C       -1.894897000     -2.855012000     -1.583017000
C       -0.285434000     -7.066124000      0.342690000
H        3.940987000      1.152539000     -2.579731000
H        3.733488000     -1.331490000     -2.661978000
H        1.912215000     -2.453966000     -1.482550000
H        2.258579000      2.482662000     -1.362035000
H       -1.979623000     -2.484046000      1.465497000
H       -3.815379000     -1.382458000      2.641089000
H       -4.000830000      1.104478000      2.632085000
H       -2.286594000      2.456256000      1.484492000
H        1.977032000     -1.807328000      1.540287000
H        3.713699000     -3.092785000      2.722870000
H        3.738158000     -5.578023000      2.552835000
H        2.000414000     -6.760570000      1.339580000
H       -1.959808000     -6.726980000     -1.499184000
H       -3.529171000     -5.509692000     -2.890913000
H       -3.495517000     -3.022482000     -2.985388000
H       -1.846582000     -1.773186000     -1.643128000
H        0.074783000     -7.324333000      1.337622000
H        0.252929000     -7.654668000     -0.409185000
H       -1.346001000     -7.312134000      0.309286000

Gibbs free energy (r2scan-3c) = -1492.08349068 Eh
Tx-Acr af dication (r2scan-3c)
C        4.927190000      3.498978000     -1.915572000
C        4.679795000      2.209118000     -2.424183000
C        3.396470000      1.724037000     -2.500396000
C        2.290495000      2.526191000     -2.134276000
C        2.558843000      3.885582000     -1.782820000
C        3.878015000      4.333154000     -1.599339000
C        0.929602000      2.035258000     -2.162969000
C       -0.048708000      2.936277000     -2.732984000
C        0.000535000      4.333988000     -2.437247000
S        1.301532000      5.054000000     -1.548411000
C       -1.046065000      2.502972000     -3.637585000
C       -1.984740000      3.377485000     -4.129646000
C       -2.013963000      4.715575000     -3.691208000
C       -1.029851000      5.193262000     -2.854583000
C        0.582624000      0.709983000     -1.714622000
C        1.534189000     -0.209791000     -1.143742000
C        1.328149000     -1.614464000     -1.370786000
N        0.171055000     -2.029041000     -1.979810000
C       -0.935013000     -1.218237000     -1.951184000
C       -0.762363000      0.192252000     -1.732485000
C        2.616820000      0.166968000     -0.320068000
C        3.496611000     -0.768616000      0.165501000
C        3.364540000     -2.125460000     -0.194036000
C        2.298572000     -2.548365000     -0.948940000
C       -2.230382000     -1.755351000     -2.110471000
C       -3.326908000     -0.953809000     -1.909949000
C       -3.170528000      0.398677000     -1.543837000
C       -1.919499000      0.961116000     -1.482840000
C        0.074822000     -3.393821000     -2.535898000
H        5.946465000      3.861879000     -1.827307000
H        5.508299000      1.598584000     -2.769084000
H        3.219089000      0.730630000     -2.895649000
H        4.063638000      5.355785000     -1.283869000
H       -1.032773000      1.476301000     -3.984443000
H       -2.701934000      3.038023000     -4.870266000
H       -2.779659000      5.391288000     -4.059355000
H       -1.003320000      6.243675000     -2.579486000
H        2.718629000      1.202732000     -0.021332000
H        4.284916000     -0.466784000      0.847636000
H        4.075120000     -2.855166000      0.181299000
H        2.161554000     -3.607456000     -1.126407000
H       -2.372769000     -2.813470000     -2.289489000
H       -4.321151000     -1.384987000     -1.971902000
H       -4.042859000      0.991215000     -1.287380000
H       -1.812287000      1.995833000     -1.182388000
H       -0.246752000     -4.107943000     -1.768911000
H        1.048713000     -3.685219000     -2.928025000
H       -0.637606000     -3.390199000     -3.360266000

Gibbs free energy (r2scan-3c) = -1492.04295794 Eh
TX-Acr syn dication (r2scan-3c)
C        3.639179000     -4.132778000     -2.498968000
C        3.367871000     -3.103998000     -1.608393000
C        2.212196000     -3.130827000     -0.818123000
C        1.331275000     -4.205644000     -0.920185000
C        1.564254000     -5.178421000     -1.898438000
C        2.729524000     -5.181711000     -2.658394000
C        0.022701000     -4.355519000     -0.230825000
C       -1.088445000     -4.188813000     -1.204022000
C       -1.102564000     -5.159295000     -2.211598000
S        0.243011000     -6.338000000     -2.229919000
C       -1.953917000     -3.101484000     -1.305614000
C       -2.894826000     -3.058909000     -2.341786000
C       -2.967109000     -4.084604000     -3.273432000
C       -2.060302000     -5.146723000     -3.220564000
C       -0.127909000     -4.963609000      1.017436000
C        1.012220000     -5.440442000      1.776975000
C        0.907477000     -6.732430000      2.392801000
N       -0.297804000     -7.392868000      2.366647000
C       -1.470343000     -6.722212000      2.111457000
C       -1.417908000     -5.429763000      1.489515000
C        2.212750000     -4.742474000      1.920255000
C        3.285199000     -5.297090000      2.596883000
C        3.194118000     -6.589378000      3.144239000
C        2.025777000     -7.303831000      3.044595000
C       -2.714454000     -7.284055000      2.483450000
C       -3.868045000     -6.560286000      2.308184000
C       -3.818411000     -5.267865000      1.755900000
C       -2.613254000     -4.722329000      1.349006000
C       -0.345964000     -8.829663000      2.721884000
H        4.547574000     -4.118148000     -3.092499000
H        4.062968000     -2.276740000     -1.504245000
H        2.002876000     -2.309685000     -0.137828000
H        2.920006000     -5.977358000     -3.373175000
H       -1.896334000     -2.283197000     -0.592860000
H       -3.583567000     -2.221838000     -2.399342000
H       -3.713216000     -4.057504000     -4.061006000
H       -2.091646000     -5.940316000     -3.961829000
H        2.287862000     -3.731046000      1.549170000
H        4.197122000     -4.721844000      2.723279000
H        4.038408000     -7.013248000      3.678339000
H        1.955267000     -8.267744000      3.531415000
H       -2.767284000     -8.248141000      2.972147000
H       -4.817091000     -6.976956000      2.629828000
H       -4.730024000     -4.685282000      1.666197000
H       -2.592159000     -3.710791000      0.971291000
H       -0.474836000     -8.958556000      3.802740000
H        0.578022000     -9.304895000      2.397138000
H       -1.172137000     -9.297579000      2.189380000

Gibbs free energy (r2scan-3c) = -1492.14068414 Eh
TX-Acr ort dication (r2scan-3c)
C        2.729050000      0.618646000     -2.546362000
C        2.670437000     -0.789906000     -2.496947000
C        1.780323000     -1.415934000     -1.666581000
C        0.893876000     -0.670442000     -0.834044000
C        0.976406000      0.759579000     -0.906194000
C        1.895020000      1.385064000     -1.763366000
C       -0.020197000     -1.325882000      0.020049000
C       -0.933329000     -0.673613000      0.877178000
C       -1.014385000      0.756029000      0.957006000
S       -0.018319000      1.810581000      0.028185000
C       -1.820482000     -1.422659000      1.705566000
C       -2.710013000     -0.800414000      2.539306000
C       -2.767127000      0.607940000      2.596344000
C       -1.932315000      1.377795000      1.817535000
C       -0.022196000     -2.822167000      0.017659000
C        0.819723000     -3.520179000      0.893865000
C        0.779453000     -4.956752000      0.906129000
N       -0.113697000     -5.613981000      0.095660000
C       -0.863176000     -4.951825000     -0.845824000
C       -0.844219000     -3.515212000     -0.881105000
C        1.713020000     -2.849606000      1.775328000
C        2.545991000     -3.553512000      2.597675000
C        2.531450000     -4.965457000      2.564806000
C        1.671026000     -5.657010000      1.746241000
C       -1.646244000     -5.647145000     -1.791543000
C       -2.405558000     -4.950812000     -2.701056000
C       -2.433076000     -3.538735000     -2.713876000
C       -1.664115000     -2.839558000     -1.827623000
C       -0.283173000     -7.077384000      0.250165000
H        3.438300000      1.106660000     -3.207943000
H        3.336083000     -1.376216000     -3.121973000
H        1.744090000     -2.499207000     -1.636916000
H        1.945302000      2.469553000     -1.806450000
H       -1.785102000     -2.505817000      1.669748000
H       -3.376371000     -1.389238000      3.161184000
H       -3.475880000      1.093064000      3.260571000
H       -1.981550000      2.462076000      1.866577000
H        1.732124000     -1.764646000      1.776838000
H        3.228711000     -3.036914000      3.264072000
H        3.220941000     -5.521445000      3.192809000
H        1.720719000     -6.737406000      1.735904000
H       -1.635956000     -6.727447000     -1.843275000
H       -2.989494000     -5.503037000     -3.431110000
H       -3.052406000     -3.018306000     -3.436824000
H       -1.661089000     -1.754550000     -1.843779000
H       -0.110999000     -7.350241000      1.289187000
H        0.408856000     -7.620645000     -0.401669000
H       -1.310324000     -7.345956000      0.012315000

Gibbs free energy (PBEh-3c) = -1490.06951591 Eh
Tx-Acr af neutral (PBEh-3c)
C        4.860349000      3.540328000     -2.090259000
C        4.647781000      2.269420000     -2.609394000
C        3.370326000      1.740327000     -2.645971000
C        2.286727000      2.460097000     -2.147662000
C        2.506438000      3.757782000     -1.683916000
C        3.788427000      4.293415000     -1.643182000
C        0.905745000      1.933223000     -2.140853000
C       -0.059411000      2.871441000     -2.751402000
C       -0.042139000      4.205054000     -2.340879000
S        1.136645000      4.725788000     -1.135208000
C       -0.947734000      2.497374000     -3.757087000
C       -1.846444000      3.408522000     -4.281853000
C       -1.857460000      4.719362000     -3.821954000
C       -0.944166000      5.124233000     -2.863841000
C        0.561769000      0.737900000     -1.617255000
C        1.512156000     -0.216200000     -1.025473000
C        1.334230000     -1.569305000     -1.354481000
N        0.221578000     -1.925802000     -2.110929000
C       -0.935241000     -1.171831000     -1.935269000
C       -0.803221000      0.189601000     -1.619302000
C        2.540904000      0.143492000     -0.161397000
C        3.439965000     -0.796649000      0.307425000
C        3.304437000     -2.121194000     -0.083073000
C        2.254518000     -2.513006000     -0.895035000
C       -2.210079000     -1.731308000     -2.036424000
C       -3.329755000     -0.959334000     -1.780489000
C       -3.200618000      0.366884000     -1.393521000
C       -1.939981000      0.928911000     -1.310260000
C        0.133780000     -3.247934000     -2.673061000
H        5.858281000      3.957129000     -2.060014000
H        5.479786000      1.690934000     -2.987778000
H        3.205808000      0.748755000     -3.046028000
H        3.939977000      5.302614000     -1.282844000
H       -0.942370000      1.475526000     -4.112207000
H       -2.538938000      3.097240000     -5.052312000
H       -2.559059000      5.434611000     -4.230227000
H       -0.914634000      6.155195000     -2.535898000
H        2.639692000      1.178414000      0.136150000
H        4.240399000     -0.498509000      0.970260000
H        4.003829000     -2.866862000      0.271616000
H        2.138809000     -3.560920000     -1.133997000
H       -2.337918000     -2.777423000     -2.277085000
H       -4.310295000     -1.411004000     -1.854839000
H       -4.074835000      0.958559000     -1.159791000
H       -1.829598000      1.962031000     -1.010520000
H       -0.183652000     -4.010984000     -1.953618000
H        1.102064000     -3.537984000     -3.076444000
H       -0.569723000     -3.245272000     -3.503426000

Gibbs free energy (PBEh-3c) = -1490.05522972 Eh
TX-Acr syn neutral (PBEh-3c)
C        3.765859000     -4.376779000     -2.370768000
C        3.526976000     -3.374052000     -1.443221000
C        2.315274000     -3.324656000     -0.771740000
C        1.338738000     -4.286020000     -0.997147000
C        1.563771000     -5.244589000     -1.989866000
C        2.776142000     -5.302285000     -2.662101000
C        0.028135000     -4.361645000     -0.312639000
C       -1.088493000     -4.281245000     -1.281483000
C       -1.081005000     -5.238878000     -2.300299000
S        0.268285000     -6.375290000     -2.394827000
C       -2.086938000     -3.315901000     -1.287894000
C       -3.109883000     -3.359987000     -2.222354000
C       -3.131058000     -4.361654000     -3.181019000
C       -2.104646000     -5.291423000     -3.235490000
C       -0.119448000     -4.831986000      0.943040000
C        1.001865000     -5.279144000      1.785757000
C        0.920644000     -6.608773000      2.235138000
N       -0.246269000     -7.320183000      1.980245000
C       -1.437231000     -6.603324000      1.959876000
C       -1.406594000     -5.273521000      1.504665000
C        2.101998000     -4.512660000      2.142483000
C        3.155125000     -5.057841000      2.858404000
C        3.102268000     -6.390361000      3.232874000
C        1.989390000     -7.160884000      2.939408000
C       -2.642085000     -7.150172000      2.398379000
C       -3.789007000     -6.374261000      2.427935000
C       -3.747866000     -5.041575000      2.052667000
C       -2.555588000     -4.501602000      1.599121000
C       -0.270648000     -8.747204000      2.162768000
H        4.711195000     -4.419839000     -2.895069000
H        4.282837000     -2.626112000     -1.244619000
H        2.120752000     -2.525867000     -0.069022000
H        2.935396000     -6.052052000     -3.426056000
H       -2.057907000     -2.518063000     -0.558303000
H       -3.887987000     -2.608727000     -2.203827000
H       -3.928917000     -4.400584000     -3.910621000
H       -2.085453000     -6.040561000     -4.016239000
H        2.128260000     -3.469819000      1.865615000
H        4.008332000     -4.446852000      3.118617000
H        3.919687000     -6.832610000      3.787073000
H        1.948779000     -8.181785000      3.292856000
H       -2.688816000     -8.171101000      2.750985000
H       -4.714216000     -6.812389000      2.778517000
H       -4.635157000     -4.426447000      2.110130000
H       -2.512244000     -3.458672000      1.324684000
H       -0.392073000     -9.054897000      3.207470000
H        0.653427000     -9.177796000      1.781888000
H       -1.085499000     -9.173820000      1.581119000

Gibbs free energy (PBEh-3c) = -1490.03950880 Eh 
TX-Acr tw neutral (PBEh-3c)
C        3.429257000      0.579238000     -1.757757000
C        3.544296000     -0.735574000     -1.328735000
C        2.463634000     -1.387457000     -0.773127000
C        1.207992000     -0.776410000     -0.602271000
C        1.101586000      0.527619000     -1.126085000
C        2.200123000      1.196426000     -1.663993000
C        0.010158000     -1.452030000     -0.074676000
C       -1.112900000     -0.625954000      0.378139000
C       -1.402023000      0.655417000     -0.100896000
S       -0.421050000      1.372795000     -1.347748000
C       -1.891820000     -1.085375000      1.454748000
C       -2.971383000     -0.373722000      1.933261000
C       -3.283333000      0.864773000      1.382956000
C       -2.481225000      1.387389000      0.387384000
C       -0.103327000     -2.840224000      0.045614000
C        0.932324000     -3.634165000      0.685258000
C        1.030663000     -5.019939000      0.475092000
N        0.100764000     -5.629149000     -0.334823000
C       -1.114629000     -5.006255000     -0.580032000
C       -1.260400000     -3.608302000     -0.417275000
C        1.762591000     -3.055678000      1.656419000
C        2.747986000     -3.775060000      2.294189000
C        2.898445000     -5.126494000      1.998593000
C        2.039646000     -5.749554000      1.116362000
C       -2.195375000     -5.773546000     -1.034147000
C       -3.380912000     -5.181368000     -1.410080000
C       -3.502133000     -3.798779000     -1.359440000
C       -2.459503000     -3.041052000     -0.876417000
C        0.348282000     -6.956951000     -0.843830000
H        4.276475000      1.108874000     -2.171554000
H        4.483579000     -1.264036000     -1.425235000
H        2.608716000     -2.411922000     -0.474041000
H        2.074356000      2.211058000     -2.021793000
H       -1.636896000     -2.032979000      1.911156000
H       -3.557878000     -0.772391000      2.750103000
H       -4.123614000      1.436014000      1.754233000
H       -2.678083000      2.375400000     -0.009793000
H        1.620856000     -2.008778000      1.892525000
H        3.381014000     -3.298303000      3.029610000
H        3.663937000     -5.710538000      2.492227000
H        2.131805000     -6.815314000      0.963089000
H       -2.117201000     -6.850461000     -1.074911000
H       -4.202881000     -5.797248000     -1.749530000
H       -4.406947000     -3.311194000     -1.695476000
H       -2.578804000     -1.969837000     -0.863204000
H        1.414588000     -7.091170000     -1.011002000
H       -0.139729000     -7.078854000     -1.808237000
H       -0.000141000     -7.748622000     -0.173695000

Gibbs free energy (PBEh-3c) = -1489.82708623 Eh 
TX-Acr af cation (PBEh-3c)
C        4.867686000      3.520267000     -2.005063000
C        4.644164000      2.255696000     -2.546715000
C        3.366006000      1.746534000     -2.599890000
C        2.278776000      2.490465000     -2.124022000
C        2.506864000      3.800623000     -1.679544000
C        3.805739000      4.295112000     -1.583676000
C        0.910664000      1.974369000     -2.130275000
C       -0.054030000      2.899069000     -2.723733000
C       -0.030890000      4.245510000     -2.333200000
S        1.179695000      4.843296000     -1.221752000
C       -0.964379000      2.504699000     -3.712499000
C       -1.878612000      3.398182000     -4.224047000
C       -1.911295000      4.708516000     -3.750283000
C       -0.986514000      5.135516000     -2.818539000
C        0.565683000      0.714735000     -1.646479000
C        1.523658000     -0.216939000     -1.088960000
C        1.321948000     -1.596268000     -1.337002000
N        0.171421000     -2.000159000     -1.967523000
C       -0.942271000     -1.199237000     -1.913921000
C       -0.782613000      0.187830000     -1.678804000
C        2.612828000      0.161713000     -0.286300000
C        3.510768000     -0.767266000      0.171579000
C        3.360981000     -2.115347000     -0.176065000
C        2.282952000     -2.531150000     -0.914400000
C       -2.231093000     -1.740081000     -2.063306000
C       -3.331322000     -0.941921000     -1.882714000
C       -3.185331000      0.407799000     -1.539921000
C       -1.933930000      0.959977000     -1.450278000
C        0.079663000     -3.339049000     -2.529290000
H        5.871920000      3.917856000     -1.951890000
H        5.471753000      1.675623000     -2.930411000
H        3.195524000      0.766172000     -3.023468000
H        3.974615000      5.300862000     -1.222221000
H       -0.939523000      1.489485000     -4.084378000
H       -2.566098000      3.083068000     -4.996504000
H       -2.635619000      5.409193000     -4.142479000
H       -0.973043000      6.168916000     -2.498223000
H        2.724391000      1.196248000      0.001496000
H        4.326864000     -0.459988000      0.809951000
H        4.075044000     -2.846520000      0.176918000
H        2.150375000     -3.586623000     -1.099996000
H       -2.372995000     -2.794383000     -2.248674000
H       -4.318863000     -1.374958000     -1.962486000
H       -4.057616000      1.011769000     -1.334189000
H       -1.828934000      1.996249000     -1.166302000
H       -0.237880000     -4.072005000     -1.786074000
H        1.045141000     -3.631820000     -2.930333000
H       -0.625121000     -3.338991000     -3.355126000

Gibbs free energy (PBEh-3c) = -1489.81011121 Eh 
TX-Acr syn cation (PBEh-3c)
C        3.708467000     -4.311402000     -2.356512000
C        3.466875000     -3.265722000     -1.477063000
C        2.277286000     -3.215381000     -0.768918000
C        1.326928000     -4.216066000     -0.928511000
C        1.539106000     -5.213595000     -1.885778000
C        2.739604000     -5.277870000     -2.577331000
C        0.022776000     -4.294217000     -0.236659000
C       -1.085089000     -4.196333000     -1.210584000
C       -1.086946000     -5.191091000     -2.193797000
S        0.238089000     -6.361571000     -2.227481000
C       -2.029179000     -3.178944000     -1.272293000
C       -3.022593000     -3.208710000     -2.237396000
C       -3.071563000     -4.250768000     -3.152341000
C       -2.095265000     -5.234801000     -3.145157000
C       -0.127337000     -4.847167000      1.015464000
C        1.003204000     -5.333241000      1.787031000
C        0.911022000     -6.643111000      2.318498000
N       -0.278691000     -7.320984000      2.225161000
C       -1.452838000     -6.635708000      2.037281000
C       -1.410094000     -5.325056000      1.500890000
C        2.183120000     -4.621558000      1.996464000
C        3.255784000     -5.192355000      2.646737000
C        3.178870000     -6.509208000      3.107474000
C        2.021810000     -7.229013000      2.952324000
C       -2.684971000     -7.214910000      2.391356000
C       -3.841817000     -6.488164000      2.271340000
C       -3.800706000     -5.170742000      1.807520000
C       -2.602009000     -4.606259000      1.428325000
C       -0.307454000     -8.764812000      2.428770000
H        4.638472000     -4.352540000     -2.906802000
H        4.202175000     -2.483470000     -1.348523000
H        2.079585000     -2.384258000     -0.103962000
H        2.900500000     -6.055715000     -3.311847000
H       -1.977352000     -2.351573000     -0.575933000
H       -3.753976000     -2.413513000     -2.280352000
H       -3.848930000     -4.275890000     -3.903671000
H       -2.095173000     -6.010570000     -3.899233000
H        2.242325000     -3.593227000      1.683048000
H        4.153520000     -4.613494000      2.811948000
H        4.020037000     -6.955313000      3.619115000
H        1.962955000     -8.221737000      3.373058000
H       -2.732499000     -8.208012000      2.812602000
H       -4.782248000     -6.929272000      2.570264000
H       -4.708796000     -4.586589000      1.758112000
H       -2.580235000     -3.577710000      1.110861000
H       -0.433914000     -9.018834000      3.481623000
H        0.615020000     -9.200379000      2.059510000
H       -1.119744000     -9.195036000      1.852477000

Gibbs free energy (PBEh-3c) = -1489.84491729 Eh
TX-Acr tw cation (PBEh-3c)
C        3.104339000      0.548478000     -2.188350000
C        3.002322000     -0.841851000     -2.160142000
C        1.987581000     -1.444428000     -1.457514000
C        1.030066000     -0.697033000     -0.734318000
C        1.138599000      0.708335000     -0.806365000
C        2.170507000      1.312965000     -1.521588000
C       -0.013390000     -1.341945000      0.000661000
C       -1.032079000     -0.652803000      0.730498000
C       -1.116333000      0.755814000      0.754231000
S        0.008429000      1.796096000     -0.062174000
C       -1.986068000     -1.358219000      1.499317000
C       -2.976622000     -0.714187000      2.199791000
C       -3.055839000      0.677809000      2.179788000
C       -2.123607000      1.402570000      1.467883000
C       -0.032110000     -2.813672000      0.015044000
C        0.884592000     -3.530106000      0.803896000
C        0.889687000     -4.950971000      0.770921000
N        0.019920000     -5.609798000     -0.051570000
C       -0.962729000     -4.948050000     -0.731737000
C       -0.979906000     -3.526361000     -0.738943000
C        1.786712000     -2.858433000      1.667729000
C        2.657245000     -3.552015000      2.451507000
C        2.645399000     -4.957520000      2.418065000
C        1.785653000     -5.647486000      1.605909000
C       -1.966015000     -5.643174000     -1.436564000
C       -2.904074000     -4.953078000     -2.156236000
C       -2.886018000     -3.548892000     -2.230622000
C       -1.944173000     -2.855537000     -1.534277000
C        0.150589000     -7.056277000     -0.216206000
H        3.900582000      1.029562000     -2.738771000
H        3.716127000     -1.449473000     -2.698802000
H        1.923629000     -2.523605000     -1.471773000
H        2.235201000      2.393447000     -1.555255000
H       -1.937491000     -2.437122000      1.552298000
H       -3.688162000     -1.290253000      2.774898000
H       -3.832499000      1.191435000      2.728825000
H       -2.169560000      2.484533000      1.465261000
H        1.761627000     -1.778586000      1.703182000
H        3.337327000     -3.031653000      3.110406000
H        3.315193000     -5.512548000      3.060835000
H        1.790209000     -6.724901000      1.653673000
H       -2.039621000     -6.718474000     -1.396322000
H       -3.672785000     -5.506156000     -2.678738000
H       -3.618989000     -3.028676000     -2.830242000
H       -1.921306000     -1.776025000     -1.575099000
H        1.191821000     -7.344681000     -0.129665000
H       -0.162616000     -7.343567000     -1.213243000
H       -0.440152000     -7.597245000      0.522403000

Gibbs free energy (PBEh-3c) = -1489.45288575 Eh 
TX-Acr af dication (PBEh-3c)
C        4.907715000      3.490704000     -1.904106000
C        4.664867000      2.198235000     -2.402335000
C        3.389297000      1.716431000     -2.480586000
C        2.281232000      2.523790000     -2.124839000
C        2.546032000      3.880595000     -1.791842000
C        3.862115000      4.325219000     -1.603601000
C        0.930346000      2.042916000     -2.159687000
C       -0.045200000      2.931664000     -2.721690000
C        0.014459000      4.324408000     -2.441277000
S        1.307517000      5.040645000     -1.581754000
C       -1.049479000      2.494568000     -3.619710000
C       -1.982477000      3.363747000     -4.109026000
C       -2.002625000      4.702255000     -3.678281000
C       -1.015603000      5.180355000     -2.855330000
C        0.580904000      0.698381000     -1.716233000
C        1.529798000     -0.209977000     -1.157983000
C        1.320311000     -1.607649000     -1.377237000
N        0.169407000     -2.019675000     -1.971444000
C       -0.925064000     -1.213913000     -1.950066000
C       -0.752687000      0.190574000     -1.742025000
C        2.617051000      0.169367000     -0.334131000
C        3.494840000     -0.757632000      0.142861000
C        3.363064000     -2.112932000     -0.221295000
C        2.299029000     -2.535902000     -0.965288000
C       -2.221292000     -1.743588000     -2.117964000
C       -3.310416000     -0.942526000     -1.926407000
C       -3.155238000      0.409529000     -1.559494000
C       -1.912235000      0.964546000     -1.494668000
C        0.067846000     -3.379508000     -2.508936000
H        5.922886000      3.851420000     -1.809951000
H        5.492119000      1.587484000     -2.735856000
H        3.219957000      0.729238000     -2.884509000
H        4.049926000      5.345681000     -1.295169000
H       -1.036756000      1.475243000     -3.976337000
H       -2.702902000      3.024377000     -4.840058000
H       -2.767444000      5.375092000     -4.041467000
H       -0.988591000      6.228940000     -2.587956000
H        2.708740000      1.195805000     -0.013719000
H        4.281298000     -0.458173000      0.821243000
H        4.077911000     -2.838336000      0.142227000
H        2.174031000     -3.592860000     -1.144902000
H       -2.372582000     -2.796312000     -2.302163000
H       -4.301629000     -1.368823000     -1.998114000
H       -4.024448000      1.000036000     -1.306137000
H       -1.808870000      1.989392000     -1.172750000
H       -0.252391000     -4.084187000     -1.741502000
H        1.029826000     -3.684681000     -2.906508000
H       -0.637446000     -3.391321000     -3.333008000

Gibbs free energy (PBEh-3c) = -1489.40136100 Eh
TX-Acr syn dication (PBEh-3c)
C        3.544515000     -4.116718000     -2.572401000
C        3.251343000     -3.017354000     -1.778800000
C        2.108085000     -2.981912000     -0.977413000
C        1.322115000     -4.115507000     -0.915232000
C        1.577678000     -5.184714000     -1.774966000
C        2.687327000     -5.212115000     -2.604144000
C        0.023170000     -4.358336000     -0.233561000
C       -1.079288000     -4.098875000     -1.196690000
C       -1.143728000     -5.165544000     -2.094279000
S        0.212202000     -6.315625000     -1.961904000
C       -1.814691000     -2.954934000     -1.435861000
C       -2.742210000     -2.975725000     -2.479867000
C       -2.858672000     -4.071859000     -3.322110000
C       -2.032130000     -5.178889000     -3.157345000
C       -0.118650000     -5.105493000      0.934837000
C        1.012916000     -5.530297000      1.715418000
C        0.901173000     -6.796700000      2.368461000
N       -0.294827000     -7.449769000      2.337186000
C       -1.459342000     -6.786004000      2.089171000
C       -1.404738000     -5.519046000      1.429931000
C        2.194679000     -4.801980000      1.873814000
C        3.248696000     -5.322456000      2.585397000
C        3.157966000     -6.602049000      3.161703000
C        2.008071000     -7.334051000      3.059025000
C       -2.701387000     -7.313556000      2.501056000
C       -3.837401000     -6.572072000      2.332741000
C       -3.780260000     -5.292286000      1.752756000
C       -2.584759000     -4.780994000      1.308280000
C       -0.349007000     -8.860814000      2.741029000
H        4.442430000     -4.124872000     -3.174888000
H        3.937256000     -2.181039000     -1.746498000
H        1.902447000     -2.114385000     -0.362094000
H        2.894078000     -6.071529000     -3.231348000
H       -1.745112000     -2.089756000     -0.787682000
H       -3.405753000     -2.130193000     -2.605291000
H       -3.593050000     -4.068451000     -4.115830000
H       -2.100114000     -6.036044000     -3.817172000
H        2.274386000     -3.810156000      1.459200000
H        4.149629000     -4.738424000      2.714565000
H        3.991921000     -7.000129000      3.723672000
H        1.944977000     -8.282002000      3.571540000
H       -2.767794000     -8.261680000      3.012826000
H       -4.782915000     -6.962913000      2.683465000
H       -4.681596000     -4.700804000      1.667928000
H       -2.557417000     -3.789070000      0.887215000
H       -0.477901000     -8.953783000      3.820323000
H        0.566839000     -9.356920000      2.439057000
H       -1.172631000     -9.349315000      2.231980000

Gibbs free energy (PBEh-3c) = -1489.51907741 Eh
TX-Acr ort dication (PBEh-3c)
C        2.725327000      0.600098000     -2.531365000
C        2.668942000     -0.806460000     -2.483786000
C        1.781361000     -1.430558000     -1.659628000
C        0.895012000     -0.686186000     -0.831513000
C        0.974494000      0.734070000     -0.900800000
C        1.892693000      1.361576000     -1.753448000
C       -0.019664000     -1.333228000      0.018888000
C       -0.930827000     -0.682393000      0.869708000
C       -1.002795000      0.738172000      0.940935000
S       -0.011384000      1.770272000      0.020777000
C       -1.821080000     -1.423027000      1.696813000
C       -2.705214000     -0.795497000      2.521958000
C       -2.753983000      0.611311000      2.571587000
C       -1.917433000      1.369405000      1.794599000
C       -0.024552000     -2.824974000      0.019922000
C        0.809335000     -3.517617000      0.898222000
C        0.766952000     -4.944290000      0.907163000
N       -0.117192000     -5.595802000      0.100483000
C       -0.860278000     -4.940401000     -0.835074000
C       -0.845913000     -3.513716000     -0.873108000
C        1.700758000     -2.846498000      1.778923000
C        2.526823000     -3.545533000      2.600523000
C        2.508298000     -4.955978000      2.568578000
C        1.654192000     -5.643335000      1.751991000
C       -1.644139000     -5.635632000     -1.779491000
C       -2.399979000     -4.944534000     -2.684996000
C       -2.428494000     -3.534002000     -2.701599000
C       -1.663399000     -2.838589000     -1.820029000
C       -0.280260000     -7.048560000      0.249066000
H        3.432971000      1.087220000     -3.188513000
H        3.334113000     -1.389196000     -3.105218000
H        1.753611000     -2.510383000     -1.637529000
H        1.943380000      2.442278000     -1.796975000
H       -1.799018000     -2.502930000      1.673040000
H       -3.373514000     -1.375404000      3.142668000
H       -3.458845000      1.101264000      3.229609000
H       -1.962308000      2.450294000      1.839710000
H        1.726100000     -1.765564000      1.786573000
H        3.205825000     -3.031107000      3.265488000
H        3.190814000     -5.510870000      3.197973000
H        1.707133000     -6.720456000      1.747351000
H       -1.637703000     -6.712631000     -1.834771000
H       -2.982733000     -5.496460000     -3.410009000
H       -3.045359000     -3.016674000     -3.422505000
H       -1.667726000     -1.757565000     -1.842631000
H       -0.114928000     -7.333663000      1.281003000
H        0.408948000     -7.588123000     -0.398878000
H       -1.300404000     -7.329574000      0.016736000
