# Supplementary material for: Mix and Match Tuning of the Conformational and Multistate Redox Switching Properties of an Overcrowded Alkene
Source: J Am Chem Soc. 2024 Sep 13;146(38):26275–85. doi: 10.1021/jacs.4c08284 (PMC11440491; doi:10.1021/jacs.4c08284)
Supplement: Supplementary file 3 — ja4c08284_si_003.xyz [file ja4c08284_si_003.xyz]

Gibbs free energy minus E(el) (r2SCAN-3c) = 0.37518581
Single point energy (wB97X-D4/def2-QZVP) = -1190.79974443409
DMBA af
  C       4.7313394      3.6669926     -1.6910463
  C       4.6254312      2.3664578     -2.1783410
  C       3.3728227      1.7825196     -2.3010500
  C       2.2153298      2.4704140     -1.9312617
  C       2.3255882      3.8170839     -1.5204924
  C       3.5924235      4.3977561     -1.3776614
  C       0.8589289      1.8959583     -1.9825572
  C      -0.0960090      2.8762812     -2.5297679
  C       0.0502538      4.2166053     -2.1095844
  N       1.1447616      4.5378104     -1.2950174
  C      -1.0928185      2.5664169     -3.4571257
  C      -1.9934195      3.5282628     -3.8916812
  C      -1.8944185      4.8300126     -3.4061448
  C      -0.8725890      5.1815922     -2.5334342
  C       0.5278833      0.6437267     -1.5538578
  C       1.4828036     -0.3366067     -1.0066245
  C       1.3365550     -1.6769179     -1.4268428
  N       0.2421263     -1.9980292     -2.2416025
  C      -0.9387565     -1.2773981     -2.0159434
  C      -0.8285191      0.0692580     -1.6051292
  C       2.4795282     -0.0267671     -0.0791737
  C       3.3800561     -0.9886503      0.3554689
  C       3.2810562     -2.2903943     -0.1300677
  C       2.2593052     -2.6419362     -1.0028967
  C      -2.2055681     -1.8581181     -2.1586899
  C      -3.3444939     -1.1274109     -1.8451768
  C      -3.2385988      0.1731093     -1.3578576
  C      -1.9859998      0.7571023     -1.2352311
  C       0.1697288     -3.3128030     -2.8533868
  H       5.7065016      4.1335007     -1.5850835
  H       5.5141867      1.8102485     -2.4591380
  H       3.2799847      0.7648860     -2.6662308
  H       3.6953359      5.4294812     -1.0616991
  H      -1.1696203      1.5459906     -3.8182039
  H      -2.7693284      3.2641997     -4.6032555
  H      -2.5966983      5.5908767     -3.7343046
  H      -0.7763567      6.2144393     -2.2190344
  H       2.5563453      0.9936520      0.2819215
  H       4.1559028     -0.7246025      1.0671174
  H       3.9832680     -3.0512881      0.1981682
  H       2.1630895     -3.6747791     -1.3173142
  H      -2.3084787     -2.8898268     -2.4747039
  H      -4.3196432     -1.5939610     -1.9510722
  H      -4.1273502      0.7292837     -1.0769771
  H      -1.8931930      1.7747331     -0.8700342
  H      -0.1500046     -4.1013765     -2.1527963
  H       1.1519581     -3.5767410     -3.2538090
  H      -0.5329782     -3.2810861     -3.6900362
  C       1.2170775      5.8524911     -0.6830240
  H       0.2348431      6.1162992     -0.2825284
  H       1.9198423      5.8207087      0.1535720
  H       1.5367143      6.6411940     -1.3835122
  
Gibbs free energy minus E(el) (r2SCAN-3c) = 0.3741942
Single point energy (wB97X-D4/def2-QZVP) = -1190.78545922068
DMBA syn
  C       3.7398377     -4.6757875     -2.3816503
  C       3.6225784     -3.7172832     -1.3823712
  C       2.4123741     -3.5727005     -0.7120455
  C       1.3192948     -4.3815848     -1.0118505
  C       1.4207322     -5.2877568     -2.0938113
  C       2.6437684     -5.4472799     -2.7525164
  C       0.0211469     -4.3936043     -0.3086914
  C      -1.0855252     -4.3741089     -1.2859168
  C      -0.9460587     -5.2806750     -2.3634204
  N       0.2640475     -5.9782675     -2.4810219
  C      -2.2137272     -3.5592403     -1.2392334
  C      -3.2429154     -3.6977818     -2.1646860
  C      -3.1376392     -4.6562855     -3.1652417
  C      -1.9904723     -5.4339917     -3.2804091
  C      -0.1284722     -4.7681215      0.9946731
  C       0.9899660     -5.2080616      1.8524081
  C       0.9138996     -6.5519463      2.2889209
  N      -0.2563421     -7.2687221      2.0033717
  C      -1.4530111     -6.5390957      2.0211615
  C      -1.4149507     -5.1952472      1.5798497
  C       2.0732311     -4.4331900      2.2586935
  C       3.1218056     -4.9844538      2.9877531
  C       3.0815245     -6.3301326      3.3318703
  C       1.9783082     -7.1105239      3.0031349
  C      -2.6559959     -7.0848065      2.4795707
  C      -3.7959519     -6.2917117      2.5547942
  C      -3.7435162     -4.9461643      2.2116753
  C      -2.5527519     -4.4076997      1.7352142
  C      -0.2913919     -8.6998388      2.2442473
  H       4.6808866     -4.8041533     -2.9086176
  H       4.4657260     -3.0845079     -1.1242686
  H       2.3044856     -2.8071146      0.0461868
  H       2.7399312     -6.1424535     -3.5786612
  H      -2.2753187     -2.7937350     -0.4758126
  H      -4.1190507     -3.0602595     -2.1024189
  H      -3.9367398     -4.7799380     -3.8904289
  H      -1.9021941     -6.1292697     -4.1073383
  H       2.0835160     -3.3785080      2.0134587
  H       3.9625450     -4.3650928      3.2835128
  H       3.8966583     -6.7752734      3.8950362
  H       1.9386236     -8.1405784      3.3384781
  H      -2.7035579     -8.1147065      2.8143793
  H      -4.7210327     -6.7269094      2.9216421
  H      -4.6220544     -4.3170671      2.3133568
  H      -2.4961331     -3.3532228      1.4952450
  H      -0.4128970     -8.9592938      3.3086729
  H       0.6364357     -9.1470632      1.8781036
  H      -1.1192169     -9.1372579      1.6800637
  C       0.3700613     -7.0630262     -3.4398331
  H       1.2277812     -7.6885028     -3.1790460
  H      -0.5276045     -7.6838138     -3.3786015
  H       0.4891165     -6.7151981     -4.4790338
  
Gibbs free energy minus E(el) (r2SCAN-3c) = 0.37523925
Single point energy (wB97X-D4/def2-QZVP) = -1190.75953407455
DMBA TS syn-af
  C       3.9905357      2.5665694      0.6273920
  C       3.9660546      1.6321368     -0.4067678
  C       2.7589644      1.0555100     -0.7841007
  C       1.5785921      1.3980009     -0.1264382
  C       1.5933489      2.4394149      0.8238352
  C       2.8107198      2.9870471      1.2355158
  C       0.2505202      0.8042777     -0.3950115
  C      -0.5718611      1.9903398     -0.7839047
  C      -0.5866290      3.0143273      0.1971422
  N       0.3370888      2.9043352      1.2543881
  C      -1.1353228      2.2856182     -2.0279447
  C      -1.8933391      3.4341925     -2.2263768
  C      -2.0729154      4.3284979     -1.1758982
  C      -1.3990655      4.1386643      0.0249435
  C      -0.1464402     -0.4713645     -0.0278363
  C       0.7114461     -1.3836477      0.7923613
  C       0.2183514     -2.6509345      1.2142747
  N      -1.1129373     -2.9941218      1.0449207
  C      -1.9077471     -2.2940929      0.1558955
  C      -1.4704902     -1.0542740     -0.3830672
  C       1.9890971     -1.0620120      1.2936696
  C       2.7896301     -1.9457917      1.9975518
  C       2.3455802     -3.2400987      2.2342748
  C       1.0622339     -3.5783737      1.8545263
  C      -3.1444515     -2.8486254     -0.2226585
  C      -3.9879976     -2.1942140     -1.0992812
  C      -3.5889928     -0.9768255     -1.6351171
  C      -2.3562593     -0.4516814     -1.2889785
  H       4.9330481      3.0058337      0.9409604
  H       4.8868512      1.3419705     -0.9031318
  H       2.7264095      0.2787459     -1.5432758
  H       2.8459801      3.7648684      1.9906228
  H      -0.9819589      1.5962260     -2.8536817
  H      -2.3449666      3.6242254     -3.1949611
  H      -2.6886856      5.2133061     -1.3076257
  H      -1.4592699      4.8990229      0.7956213
  H       2.3906298     -0.0784459      1.1400182
  H       3.7653668     -1.6168185      2.3409636
  H       2.9795685     -3.9752567      2.7212863
  H       0.7048270     -4.5834437      2.0416545
  H      -3.4319204     -3.8246359      0.1468734
  H      -4.9342085     -2.6484210     -1.3786172
  H      -4.2188408     -0.4422762     -2.3393501
  H      -2.0798402      0.4771517     -1.7444784
  C       0.2794300      3.8590338      2.3468192
  H      -0.7486933      3.9255896      2.7125395
  H       0.9040564      3.4982712      3.1684240
  H       0.6195414      4.8679127      2.0597224
  C      -1.6941187     -4.0548132      1.8589230
  H      -1.6555280     -5.0418083      1.3749830
  H      -1.1615929     -4.1085130      2.8106986
  H      -2.7365808     -3.8108538      2.0766129
  
Gibbs free energy minus E(el) (r2SCAN-3c) = 0.37391375
Single point energy (wB97X-D4/def2-QZVP) = -1190.75445148346
DMBA TS tw-af
  C       3.2950261      3.2410097     -2.7869244
  C       3.7459046      2.4568590     -1.7340095
  C       2.8784544      1.5703838     -1.1165623
  C       1.5339305      1.4079057     -1.4880956
  C       1.0848431      2.2566615     -2.5553225
  C       1.9736982      3.1360541     -3.1892760
  C       0.5186606      0.5768009     -0.8321299
  C      -0.5980093      0.2306073     -1.7269647
  C      -0.9849429      1.0785224     -2.7809236
  N      -0.2511357      2.2458576     -2.9541488
  C      -1.2702804     -0.9947181     -1.5944698
  C      -2.3475227     -1.3247707     -2.3990147
  C      -2.7588902     -0.4400346     -3.3946426
  C      -2.0711530      0.7476519     -3.6012417
  C       0.3426894      0.1142117      0.4997006
  C       1.2016430     -0.6160963      1.4376426
  C       0.5508666     -1.5167314      2.3465380
  N      -0.8370289     -1.6487855      2.3402748
  C      -1.6046080     -0.5635175      1.9352593
  C      -1.0162556      0.3314752      1.0228117
  C       2.6053867     -0.6379021      1.4723229
  C       3.3417952     -1.4357687      2.3327990
  C       2.6868567     -2.2700498      3.2283420
  C       1.3021163     -2.3051079      3.2294286
  C      -2.9112326     -0.3569322      2.3962234
  C      -3.6272683      0.7545595      1.9744285
  C      -3.0361773      1.6886940      1.1251013
  C      -1.7429345      1.4817957      0.6765572
  C      -1.4715313     -2.7625091      3.0253990
  H       3.9629373      3.9255196     -3.3009792
  H       4.7730769      2.5264371     -1.3898792
  H       3.2776287      0.9842670     -0.3112168
  H       1.6342013      3.7302346     -4.0287301
  H      -0.9303052     -1.6832022     -0.8262125
  H      -2.8538062     -2.2757732     -2.2664361
  H      -3.5956478     -0.6903550     -4.0400713
  H      -2.3688800      1.3997621     -4.4143066
  H       3.1587016     -0.0087490      0.8019887
  H       4.4261632     -1.3976234      2.3004876
  H       3.2428455     -2.8863310      3.9283336
  H       0.7958565     -2.9381233      3.9477374
  H      -3.3644170     -1.0454083      3.1001882
  H      -4.6372104      0.9089611      2.3426394
  H      -3.5764922      2.5834800      0.8322979
  H      -1.2660683      2.2112661      0.0282888
  H      -1.5859033     -2.5970136      4.1081779
  H      -0.8818003     -3.6690461      2.8679272
  H      -2.4606660     -2.9258223      2.5906907
  C      -0.7716903      3.3023778     -3.8056620
  H      -0.5475349      3.1490474     -4.8729710
  H      -1.8560076      3.3532500     -3.6803456
  H      -0.3520538      4.2614435     -3.4918139
  
Gibbs free energy minus E(el) (r2SCAN-3c) = 0.37561891
Single point energy (wB97X-D4/def2-QZVP) = -1190.77814418072
DMBA TS syn-tw
  C       3.4111409      3.1227556     -1.2972111
  C       3.6474675      2.1596740     -0.3265072
  C       2.5780954      1.5273913      0.2956015
  C       1.2469114      1.8097037     -0.0335606
  C       1.0220136      2.8212770     -1.0155111
  C       2.1062484      3.4586478     -1.6296874
  C       0.0281795      1.1061775      0.4257401
  C      -1.1065962      2.0235651      0.5536536
  C      -1.2714655      3.0493469     -0.3972655
  N      -0.2884433      3.1694887     -1.3724293
  C      -1.9681499      1.9841369      1.6532491
  C      -3.0439040      2.8562774      1.7584271
  C      -3.2579227      3.7968024      0.7535966
  C      -2.3738959      3.9092460     -0.3127803
  C      -0.1190458     -0.2670986      0.4967534
  C       1.0024651     -1.1608960      0.7949885
  C       1.2224750     -2.2847514     -0.0249009
  N       0.3011547     -2.5152311     -1.0396879
  C      -1.0276447     -2.1339463     -0.8054373
  C      -1.3093603     -1.0209483      0.0430545
  C       1.7942220     -0.9974199      1.9348159
  C       2.8585418     -1.8487990      2.2019774
  C       3.1313661     -2.8935759      1.3221410
  C       2.3147547     -3.1261025      0.2219295
  C      -2.0740633     -2.8385201     -1.4118032
  C      -3.3957921     -2.4720775     -1.2001010
  C      -3.6883561     -1.4085372     -0.3580942
  C      -2.6573316     -0.7081550      0.2557046
  C       0.6098854     -3.4787646     -2.0815263
  H       4.2359448      3.6370593     -1.7816357
  H       4.6618217      1.9001317     -0.0397083
  H       2.7916054      0.7901856      1.0542438
  H       1.9346025      4.2451246     -2.3548008
  H      -1.7746517      1.2475379      2.4292815
  H      -3.7075250      2.8056664      2.6158384
  H      -4.0997669      4.4802420      0.8172179
  H      -2.5232227      4.6931679     -1.0466051
  H       1.5552966     -0.1804158      2.6113089
  H       3.4679358     -1.7016027      3.0880266
  H       3.9654376     -3.5627866      1.5127231
  H       2.5064973     -3.9855477     -0.4104742
  H      -1.8607573     -3.6996297     -2.0337214
  H      -4.1908464     -3.0392551     -1.6751522
  H      -4.7175830     -1.1221088     -0.1652802
  H      -2.9146909      0.1076702      0.9135732
  H       0.4068181     -4.5200297     -1.7840402
  H       1.6669593     -3.3887676     -2.3439579
  H       0.0232323     -3.2473802     -2.9743035
  C      -0.5288602      4.0115093     -2.5310045
  H       0.1111835      3.6854458     -3.3548786
  H      -1.5679165      3.8894248     -2.8469650
  H      -0.3412006      5.0798991     -2.3378411
  
Gibbs free energy minus E(el) (r2SCAN-3c) = 0.37387689
Single point energy (wB97X-D4/def2-QZVP) = -1190.76820721771
DMBA tw
  C       3.3219102      0.7519704     -1.6122950
  C       3.3957608     -0.6331368     -1.4722392
  C       2.3231735     -1.3298363     -0.9500571
  C       1.1320746     -0.6961815     -0.5403232
  C       1.0317261      0.7000549     -0.8076294
  C       2.1438490      1.4069850     -1.2919529
  C      -0.0270812     -1.4009981     -0.0176583
  C      -1.1120493     -0.5736677      0.4697836
  C      -1.1772662      0.8084238      0.1628840
  N      -0.1847140      1.3602630     -0.6353285
  C      -2.0603452     -1.0819881      1.3793220
  C      -3.0897506     -0.3070207      1.8767715
  C      -3.1770017      1.0374103      1.5118398
  C      -2.2174603      1.5960230      0.6810469
  C      -0.1042102     -2.8207280      0.0514310
  C       0.9417200     -3.5910618      0.6932984
  C       1.0231342     -4.9967934      0.5321648
  N       0.0858466     -5.6295866     -0.2727327
  C      -1.1136441     -4.9942939     -0.5936050
  C      -1.2272229     -3.5785725     -0.4758905
  C       1.8269329     -2.9905736      1.6102468
  C       2.8171360     -3.7079816      2.2525317
  C       2.9247532     -5.0819142      2.0313575
  C       2.0225905     -5.7246218      1.1970680
  C      -2.1924203     -5.7502959     -1.0792643
  C      -3.3434065     -5.1350346     -1.5441725
  C      -3.4218204     -3.7431213     -1.5499576
  C      -2.3851817     -2.9936279     -1.0282507
  C       0.3184428     -6.9969434     -0.7125290
  H       4.1709473      1.3205351     -1.9789973
  H       4.2927689     -1.1694905     -1.7662775
  H       2.4009731     -2.4048298     -0.8466774
  H       2.0957755      2.4836623     -1.4025533
  H      -1.9701415     -2.1217023      1.6781551
  H      -3.8079768     -0.7366748      2.5680749
  H      -3.9704095      1.6646955      1.9069813
  H      -2.2634700      2.6566639      0.4645148
  H       1.7198691     -1.9264224      1.7961586
  H       3.4875506     -3.2084703      2.9449023
  H       3.6870756     -5.6634780      2.5410325
  H       2.0797259     -6.8014884      1.0918440
  H      -2.1406072     -6.8324537     -1.0770886
  H      -4.1672694     -5.7406213     -1.9090194
  H      -4.2946301     -3.2422217     -1.9574549
  H      -2.4662005     -1.9139779     -1.0392793
  H       1.3915118     -7.1542638     -0.8435126
  H      -0.1602695     -7.1504145     -1.6824891
  H      -0.0651390     -7.7471493     -0.0047142
  C      -0.3820115      2.6756399     -1.2253512
  H       0.1629840      2.7326667     -2.1704875
  H      -1.4429835      2.8148557     -1.4451939
  H      -0.0458394      3.4946154     -0.5717433
  
Gibbs free energy minus E(el) (r2SCAN-3c) = 0.3318446
Single point energy (wB97X-D4/def2-QZVP) = -1494.28404937922
TX-Acr af
  C       4.8879347      3.5427223     -2.0699148
  C       4.6637604      2.2686017     -2.5912790
  C       3.3776694      1.7513504     -2.6320474
  C       2.2912133      2.4837856     -2.1390856
  C       2.5247558      3.7898218     -1.6830839
  C       3.8178970      4.3119878     -1.6327356
  C       0.9091024      1.9553506     -2.1360700
  C      -0.0597983      2.8951851     -2.7423192
  C      -0.0487198      4.2401962     -2.3436364
  S       1.1549807      4.7994864     -1.1549789
  C      -0.9581283      2.5099952     -3.7445615
  C      -1.8717683      3.4121810     -4.2685364
  C      -1.8937134      4.7294531     -3.8105944
  C      -0.9710830      5.1500617     -2.8620532
  C       0.5671011      0.7365946     -1.6347609
  C       1.5202679     -0.2197059     -1.0468256
  C       1.3409732     -1.5842474     -1.3648789
  N       0.2202891     -1.9497499     -2.1196499
  C      -0.9392199     -1.1843693     -1.9494513
  C      -0.7991406      0.1870033     -1.6413437
  C       2.5569120      0.1425780     -0.1839559
  C       3.4592149     -0.7988379      0.2882585
  C       3.3232323     -2.1310936     -0.0953442
  C       2.2666848     -2.5296230     -0.9030565
  C      -2.2204316     -1.7425868     -2.0536093
  C      -3.3412593     -0.9621339     -1.8042177
  C      -3.2064523      0.3702777     -1.4207481
  C      -1.9409392      0.9313815     -1.3369734
  C       0.1166476     -3.3018751     -2.6403627
  H       5.8934389      3.9514184     -2.0344268
  H       5.4943061      1.6788669     -2.9672779
  H       3.2004607      0.7550748     -3.0258137
  H       3.9763584      5.3247909     -1.2736738
  H      -0.9459225      1.4804708     -4.0894708
  H      -2.5684243      3.0895761     -5.0363652
  H      -2.6083695      5.4391806     -4.2166555
  H      -0.9464080      6.1863220     -2.5374564
  H       2.6570551      1.1844408      0.1024296
  H       4.2634476     -0.4962877      0.9511701
  H       4.0253490     -2.8775524      0.2646925
  H       2.1450713     -3.5813292     -1.1348858
  H      -2.3483381     -2.7931531     -2.2872111
  H      -4.3269709     -1.4125255     -1.8771111
  H      -4.0823235      0.9675651     -1.1886598
  H      -1.8240352      1.9702569     -1.0461309
  H      -0.2059164     -4.0344465     -1.8832302
  H       1.0879630     -3.6097385     -3.0355955
  H      -0.5975744     -3.3140818     -3.4675217
  
Gibbs free energy minus E(el) (r2SCAN-3c) = 0.33115932
Single point energy (wB97X-D4/def2-QZVP) = -1494.27066054059
TX-Acr syn
  C       3.7980753     -4.3850574     -2.3479940
  C       3.5497327     -3.3619403     -1.4372894
  C       2.3269996     -3.2985615     -0.7783803
  C       1.3445420     -4.2645181     -0.9992601
  C       1.5779162     -5.2369883     -1.9866534
  C       2.8045538     -5.3118659     -2.6424258
  C       0.0310865     -4.3304496     -0.3118275
  C      -1.0862966     -4.2525409     -1.2851293
  C      -1.0938475     -5.2235038     -2.3010946
  S       0.2684071     -6.3702134     -2.4169691
  C      -2.0835458     -3.2766130     -1.2967817
  C      -3.1204725     -3.3281949     -2.2216694
  C      -3.1607766     -4.3494958     -3.1667576
  C      -2.1353939     -5.2865644     -3.2238540
  C      -0.1193053     -4.8242175      0.9466782
  C       1.0063855     -5.2848243      1.7799708
  C       0.9231435     -6.6183102      2.2452969
  N      -0.2532599     -7.3331623      2.0057545
  C      -1.4479604     -6.6095980      1.9658041
  C      -1.4112919     -5.2759463      1.4948033
  C       2.1254811     -4.5256400      2.1167613
  C       3.1880002     -5.0779840      2.8216844
  C       3.1298647     -6.4118099      3.2101016
  C       2.0022421     -7.1770434      2.9401354
  C      -2.6629316     -7.1600441      2.3904285
  C      -3.8170707     -6.3867877      2.3911768
  C      -3.7740102     -5.0531004      2.0003905
  C      -2.5728409     -4.5088450      1.5622692
  C      -0.2859111     -8.7661318      2.2386911
  H       4.7533506     -4.4409848     -2.8614264
  H       4.3080808     -2.6099054     -1.2412814
  H       2.1236034     -2.4879627     -0.0861197
  H       2.9685178     -6.0761526     -3.3964962
  H      -2.0384629     -2.4675159     -0.5749266
  H      -3.8960738     -2.5684145     -2.2058891
  H      -3.9712184     -4.3961708     -3.8880759
  H      -2.1274866     -6.0498170     -3.9965366
  H       2.1545563     -3.4823759      1.8295721
  H       4.0529003     -4.4697346      3.0661112
  H       3.9539936     -6.8579961      3.7591668
  H       1.9536792     -8.1965057      3.3049250
  H      -2.7076528     -8.1793904      2.7560284
  H      -4.7493747     -6.8266610      2.7333276
  H      -4.6678122     -4.4386571      2.0370005
  H      -2.5273313     -3.4658084      1.2764016
  H      -0.4117720     -9.0307277      3.3008704
  H       0.6441813     -9.2088149      1.8733813
  H      -1.1090842     -9.2023420      1.6672166
  
Gibbs free energy minus E(el) (r2SCAN-3c) = 0.33170459
Single point energy (wB97X-D4/def2-QZVP) = -1494.24843195764
TX-Acr TS syn-af
  C       4.0395264      2.8309273      0.6643054
  C       4.0501688      1.9265045     -0.3978385
  C       2.8867714      1.2585193     -0.7564160
  C       1.6999670      1.4606217     -0.0425118
  C       1.6781514      2.4703655      0.9324871
  C       2.8471417      3.1252520      1.3146664
  C       0.3923372      0.8191953     -0.3665640
  C      -0.4035247      1.9434324     -0.9367903
  C      -0.6851354      3.0160268     -0.0768503
  S       0.0811807      3.0065060      1.5415614
  C      -0.7356919      2.0743466     -2.2897883
  C      -1.4608697      3.1716595     -2.7352275
  C      -1.8433174      4.1697943     -1.8384616
  C      -1.4341966      4.1073502     -0.5115959
  C      -0.0629053     -0.4232108      0.0196928
  C       0.7984264     -1.4278996      0.7150449
  C       0.2502433     -2.6429659      1.2074674
  N      -1.1102322     -2.8867376      1.1452945
  C      -1.9217523     -2.1218236      0.3260300
  C      -1.4688851     -0.8816818     -0.2011416
  C       2.1739647     -1.2574528      0.9528054
  C       2.9784242     -2.2082236      1.5565038
  C       2.4310849     -3.4228595      1.9481326
  C       1.0781268     -3.6314882      1.7725732
  C      -3.2117715     -2.6030897      0.0328245
  C      -4.1125173     -1.8506446     -0.6933719
  C      -3.7300567     -0.5912552     -1.1359492
  C      -2.4433600     -0.1415963     -0.8951652
  C      -1.7011985     -3.9130146      1.9964910
  H       4.9501819      3.3480597      0.9513861
  H       4.9691662      1.7411937     -0.9459862
  H       2.8953071      0.5292328     -1.5624205
  H       2.8107182      3.8936312      2.0812145
  H      -0.4647906      1.2757919     -2.9755600
  H      -1.7325311      3.2490621     -3.7838061
  H      -2.4172490      5.0243880     -2.1841358
  H      -1.6527861      4.9212444      0.1734564
  H       2.6522457     -0.3411126      0.6647901
  H       4.0327622     -1.9964265      1.7037708
  H       3.0474983     -4.2048559      2.3818232
  H       0.6553257     -4.5881067      2.0520843
  H      -3.5003235     -3.5940412      0.3598764
  H      -5.0997945     -2.2482745     -0.9096833
  H      -4.4213648      0.0439981     -1.6806099
  H      -2.2036085      0.8365161     -1.2658460
  H      -2.7147313     -3.6121941      2.2702400
  H      -1.1208047     -3.9918678      2.9182879
  H      -1.7420321     -4.9022185      1.5174725
  
Gibbs free energy minus E(el) (r2SCAN-3c) = 0.33098245
Single point energy (wB97X-D4/def2-QZVP) = -1494.23378389431
TX-Acr TS tw-af
  C       3.4723490      3.1752743     -2.5585121
  C       3.9079557      2.0763618     -1.8318161
  C       2.9995830      1.1392753     -1.3594903
  C       1.6070885      1.2418417     -1.5452583
  C       1.2107559      2.3343387     -2.3713423
  C       2.1211674      3.2787561     -2.8461674
  C       0.5245443      0.4003264     -0.9691392
  C      -0.5640795      0.0824279     -1.9235336
  C      -1.0645068      0.9807235     -2.8762952
  S      -0.4739678      2.6421176     -2.8441479
  C      -1.0946117     -1.2201829     -1.9338539
  C      -2.1119276     -1.5825961     -2.8026979
  C      -2.6118965     -0.6581314     -3.7189020
  C      -2.0765550      0.6225954     -3.7647088
  C       0.2762149     -0.0470675      0.3546452
  C       1.1396815     -0.7105801      1.3249677
  C       0.5554931     -1.3371029      2.4717358
  N      -0.8219731     -1.4294564      2.6030255
  C      -1.6375088     -0.5332731      1.9300563
  C      -1.0920655      0.1914178      0.8470483
  C       2.5112495     -0.9546511      1.1449033
  C       3.3098817     -1.5834055      2.0811907
  C       2.7436248     -2.0294288      3.2714437
  C       1.3754821     -1.9279491      3.4485107
  C      -2.9621972     -0.3113418      2.3412998
  C      -3.7298973      0.6630062      1.7275679
  C      -3.1687704      1.4715356      0.7392383
  C      -1.8674780      1.2473990      0.3343570
  C      -1.4027351     -2.3776875      3.5434061
  H       4.1714067      3.9171667     -2.9315969
  H       4.9659253      1.9282056     -1.6366747
  H       3.4231676      0.2882626     -0.8584398
  H       1.7548522      4.0933421     -3.4648240
  H      -0.6909454     -1.9435751     -1.2309771
  H      -2.5080363     -2.5934152     -2.7761580
  H      -3.4017173     -0.9382732     -4.4093123
  H      -2.4426992      1.3497679     -4.4841272
  H       2.9511300     -0.6784768      0.2077723
  H       4.3649724     -1.7344954      1.8762849
  H       3.3546742     -2.4838319      4.0454975
  H       0.9356633     -2.2989581      4.3661926
  H      -3.3826912     -0.8691819      3.1690957
  H      -4.7488490      0.8299307      2.0642388
  H      -3.7342797      2.2931188      0.3112627
  H      -1.4153559      1.9120879     -0.3931913
  H      -1.5231969     -1.9594571      4.5536654
  H      -0.7676947     -3.2643752      3.5997924
  H      -2.3812271     -2.6923856      3.1739675
  
Gibbs free energy minus E(el) (r2SCAN-3c) = 0.33211118
Single point energy (wB97X-D4/def2-QZVP) = -1494.25338180039
TX-Acr TS syn-tw
  C       3.4567665      3.1385789     -1.5913336
  C       3.6668747      2.0499400     -0.7530336
  C       2.5970016      1.4118667     -0.1428503
  C       1.2602621      1.8069053     -0.3458564
  C       1.0788721      2.9200128     -1.2093986
  C       2.1584715      3.5714884     -1.8085388
  C       0.0451330      1.1128175      0.1421073
  C      -1.0970617      1.9787589      0.4622729
  C      -1.4599078      3.1050239     -0.2905498
  S      -0.5181708      3.5099032     -1.7218384
  C      -1.8170637      1.7302809      1.6449639
  C      -2.9040645      2.5088573      2.0085492
  C      -3.2889450      3.5821240      1.2036604
  C      -2.5572455      3.8912544      0.0654378
  C      -0.0975253     -0.2740433      0.2104433
  C       0.9720089     -1.1391491      0.6928873
  C       1.1728863     -2.4186942      0.1349261
  N       0.2925195     -2.8291195     -0.8506990
  C      -1.0048918     -2.3062417     -0.8485964
  C      -1.2694059     -1.0240160     -0.2783475
  C       1.7213772     -0.7824784      1.8234148
  C       2.7278051     -1.5990226      2.3133353
  C       2.9900626     -2.8125531      1.6773400
  C       2.2139220     -3.2323326      0.6065839
  C      -2.0412096     -3.0444895     -1.4384433
  C      -3.3273385     -2.5370488     -1.5109655
  C      -3.5976158     -1.2774031     -0.9883542
  C      -2.5874264     -0.5473638     -0.3840022
  C       0.6188760     -3.9798768     -1.6777484
  H       4.2894096      3.6552612     -2.0585769
  H       4.6739867      1.6939606     -0.5563264
  H       2.8147544      0.5792061      0.5078871
  H       1.9668710      4.4264959     -2.4510718
  H      -1.5132493      0.8870937      2.2603917
  H      -3.4498181      2.2848257      2.9200801
  H      -4.1398510      4.1977577      1.4797630
  H      -2.8212373      4.7518975     -0.5426874
  H       1.4932628      0.1652635      2.3050846
  H       3.2985349     -1.3000377      3.1866421
  H       3.7795638     -3.4614277      2.0452677
  H       2.3892162     -4.2112645      0.1754369
  H      -1.8470133     -4.0389406     -1.8214650
  H      -4.1148077     -3.1327129     -1.9627995
  H      -4.5984759     -0.8604478     -1.0412523
  H      -2.8332167      0.4244252      0.0169009
  H       0.3276998     -4.9372630     -1.2188355
  H       1.6960512     -3.9904131     -1.8598813
  H       0.1184073     -3.8847497     -2.6444621
  
Gibbs free energy minus E(el) (r2SCAN-3c) = 0.33045788
Single point energy (wB97X-D4/def2-QZVP) = -1494.24504181809
TX-Acr tw
  C       3.4895657      3.0548539     -1.7852702
  C       2.9674872      2.8524776     -0.5050971
  C       1.8919827      2.0070896     -0.3228260
  C       1.3095888      1.2763979     -1.3869640
  C       1.8047754      1.5693402     -2.6759803
  C       2.8859315      2.4354303     -2.8663769
  C       0.1833237      0.3948955     -1.1095622
  C      -0.7494424      0.0331283     -2.1724223
  C      -0.4582837      0.2707220     -3.5395849
  S       1.0972819      0.8687059     -4.1236824
  C      -1.9333709     -0.7066134     -1.9326447
  C      -2.8029961     -1.0770264     -2.9379554
  C      -2.5302159     -0.7471686     -4.2670601
  C      -1.3476834     -0.0919301     -4.5575023
  C      -0.0013919     -0.0645759      0.2288516
  C       1.0461667     -0.7405248      0.9720165
  C       0.7350806     -1.3505599      2.2205659
  N      -0.5771398     -1.3580863      2.6883214
  C      -1.5140608     -0.4761649      2.1714799
  C      -1.2384158      0.1704397      0.9398955
  C       2.3427902     -0.9628611      0.4629295
  C       3.3164768     -1.6249704      1.1815734
  C       3.0273645     -2.1089569      2.4584423
  C       1.7451159     -1.9846749      2.9636872
  C      -2.7069375     -0.1960288      2.8587347
  C      -3.6074761      0.7280143      2.3552017
  C      -3.3178022      1.4246172      1.1793546
  C      -2.1436606      1.1602231      0.5053442
  C      -0.9518589     -2.2558359      3.7725948
  H       4.3309719      3.7225198     -1.9424985
  H       3.3871973      3.3791413      0.3466946
  H       1.4728230      1.8825529      0.6703720
  H       3.2414366      2.6258472     -3.8757571
  H      -2.1710485     -0.9970899     -0.9176047
  H      -3.6984695     -1.6373093     -2.6855993
  H      -3.2152515     -1.0189255     -5.0637698
  H      -1.0890252      0.1363021     -5.5883611
  H       2.5792013     -0.5963183     -0.5282773
  H       4.3023573     -1.7663016      0.7499122
  H       3.7937172     -2.5958131      3.0536695
  H       1.5337142     -2.3638727      3.9561370
  H      -2.9203075     -0.6710204      3.8086605
  H      -4.5194671      0.9367496      2.9063145
  H      -3.9955257      2.1888457      0.8125072
  H      -1.8944043      1.7151481     -0.3937301
  H      -0.7944131     -1.8128241      4.7667917
  H      -0.3675826     -3.1754249      3.6979876
  H      -2.0049596     -2.5253999      3.6686877
  
Gibbs free energy minus E(el) (r2SCAN-3c) = 0.28851693
Single point energy (wB97X-D4/def2-QZVP) = -1797.76772943192
BTX af
  C       4.9015638      3.5670653     -1.9877182
  C       4.6936184      2.3145774     -2.5645948
  C       3.4093495      1.8007016     -2.6621744
  C       2.3099351      2.5173275     -2.1758349
  C       2.5281101      3.8041665     -1.6616405
  C       3.8200690      4.3203311     -1.5514135
  C       0.9312795      1.9832404     -2.2221353
  C      -0.0476508      2.9391417     -2.7842502
  C      -0.0486698      4.2653720     -2.3270287
  S       1.1511672      4.7959877     -1.1237685
  C      -0.9551546      2.5813789     -3.7878781
  C      -1.8871467      3.4919550     -4.2623889
  C      -1.9201079      4.7879455     -3.7484888
  C      -0.9920709      5.1817209     -2.7939574
  C       0.5972158      0.7409879     -1.7886415
  C       1.5761638     -0.2149116     -1.2265648
  C       1.5771709     -1.5411360     -1.6837935
  S       0.3772846     -2.0717649     -2.8869943
  C      -0.9996311     -1.0799312     -2.3490916
  C      -0.7814433      0.2069025     -1.8348980
  C       2.4837337      0.1428704     -0.2229961
  C       3.4157698     -0.7676890      0.2514454
  C       3.4487110     -2.0636816     -0.2624635
  C       2.5206208     -2.4574733     -1.2169290
  C      -2.2915992     -1.5960966     -2.4592673
  C      -3.3730679     -0.8428363     -2.0229004
  C      -3.1651005      0.4096483     -1.4460088
  C      -1.8808361      0.9235234     -1.3484856
  H       5.9055098      3.9731250     -1.9070059
  H       5.5346494      1.7389581     -2.9387338
  H       3.2424873      0.8220156     -3.1020505
  H       3.9694837      5.3173606     -1.1472270
  H      -0.9308860      1.5682459     -4.1779156
  H      -2.5892960      3.1922706     -5.0342865
  H      -2.6492881      5.5042562     -4.1152359
  H      -0.9793908      6.2033902     -2.4254642
  H       2.4594488      1.1560190      0.1670051
  H       4.1179852     -0.4680244      1.0232901
  H       4.1779379     -2.7799660      0.1042375
  H       2.5079411     -3.4791390     -1.5854283
  H      -2.4410306     -2.5931252     -2.8634535
  H      -4.3770263     -1.2488807     -2.1035591
  H      -4.0061365      0.9852287     -1.0718209
  H      -1.7139033      1.9021918     -0.9086002
  
Gibbs free energy minus E(el) (r2SCAN-3c) = 0.28781454
Single point energy (wB97X-D4/def2-QZVP) = -1797.75399652751
BTX syn
  C       3.8684598     -4.2092378     -2.4152231
  C       3.6074536     -3.3476741     -1.3534569
  C       2.3663171     -3.3719594     -0.7285723
  C       1.3744429     -4.2643181     -1.1386914
  C       1.6255280     -5.0697712     -2.2624507
  C       2.8725739     -5.0567885     -2.8848443
  C       0.0514093     -4.4118897     -0.4864940
  C      -1.0714403     -4.2499671     -1.4407531
  C      -1.0508483     -5.0543870     -2.5927703
  S       0.3400994     -6.1209135     -2.9041597
  C      -2.1232108     -3.3459512     -1.2830278
  C      -3.1749239     -3.3089390     -2.1907763
  C      -3.1796686     -4.1693043     -3.2850886
  C      -2.1090216     -5.0285914     -3.4995556
  C      -0.1039327     -4.9550215      0.7456027
  C       1.0348427     -5.4524830      1.5539290
  C       1.1176561     -6.8410784      1.7530414
  S      -0.1726749     -7.9030499      1.1396862
  C      -1.5588372     -6.8228638      1.4235227
  C      -1.4113153     -5.4358660      1.2528174
  C       2.0058890     -4.6402341      2.1418892
  C       3.0819994     -5.1942565      2.8249214
  C       3.1923992     -6.5767058      2.9447514
  C       2.2010429     -7.4014864      2.4274936
  C      -2.7809895     -7.3673433      1.8141247
  C      -3.8568225     -6.5282144      2.0769988
  C      -3.7017876     -5.1475960      1.9899932
  C      -2.4847187     -4.6094354      1.5892371
  H       4.8378766     -4.1976909     -2.9044387
  H       4.3698606     -2.6540176     -1.0123407
  H       2.1543854     -2.6854031      0.0831961
  H       3.0507706     -5.6920263     -3.7475997
  H      -2.1072314     -2.6604136     -0.4433858
  H      -3.9896136     -2.6063358     -2.0444179
  H      -4.0009814     -4.1478564     -3.9951727
  H      -2.0792718     -5.6632316     -4.3804484
  H       1.9070688     -3.5631913      2.0680981
  H       3.8330790     -4.5457815      3.2655492
  H       4.0333471     -7.0153009      3.4735897
  H       2.2518643     -8.4776580      2.5649908
  H      -2.8783157     -8.4424948      1.9333267
  H      -4.8068265     -6.9544207      2.3853336
  H      -4.5283654     -4.4882161      2.2365098
  H      -2.3561579     -3.5339645      1.5434551
  
Gibbs free energy minus E(el) (r2SCAN-3c) = 0.28823893
Single point energy (wB97X-D4/def2-QZVP) = -1797.7181462769
BTX TS syn-af
  C       3.9580269      2.8656612      0.7947733
  C       4.0307277      2.0245139     -0.3154380
  C       2.9105338      1.3148165     -0.7264380
  C       1.7055605      1.4036072     -0.0182348
  C       1.6109458      2.3798861      0.9868128
  C       2.7383895      3.0708532      1.4269297
  C       0.4213443      0.7269578     -0.3943137
  C      -0.3511876      1.8467582     -0.9995496
  C      -0.6873213      2.9119543     -0.1485218
  S      -0.0268170      2.8780600      1.5156474
  C      -0.6432689      1.9545970     -2.3620505
  C      -1.3757713      3.0359021     -2.8352442
  C      -1.8051533      4.0310370     -1.9566491
  C      -1.4431242      3.9840553     -0.6139025
  C      -0.0572117     -0.5124766     -0.0197651
  C       0.8424268     -1.5275332      0.6342764
  C       0.3916759     -2.7207501      1.2432602
  S      -1.2410848     -3.3292083      1.1735791
  C      -2.0609251     -2.1202671      0.2165612
  C      -1.5116521     -0.8807847     -0.1925965
  C       2.2419929     -1.3630097      0.6918919
  C       3.1028105     -2.2161780      1.3574181
  C       2.6059390     -3.3354965      2.0167621
  C       1.2534937     -3.5860780      1.9358593
  C      -3.3968057     -2.4751960     -0.0309685
  C      -4.2703474     -1.6001315     -0.6379614
  C      -3.7983334     -0.3342067     -0.9651674
  C      -2.4746505     -0.0016969     -0.7399168
  H       4.8355678      3.4122280      1.1266791
  H       4.9631649      1.9226317     -0.8625269
  H       2.9697054      0.6502991     -1.5852378
  H       2.6435771      3.8070052      2.2196585
  H      -0.3448403      1.1505582     -3.0292484
  H      -1.6203359      3.1012710     -3.8912473
  H      -2.3846611      4.8717147     -2.3261867
  H      -1.7100503      4.7931869      0.0594911
  H       2.6966426     -0.5305774      0.1955938
  H       4.1669448     -2.0006177      1.3509503
  H       3.2601786     -4.0129145      2.5569449
  H       0.8346471     -4.4772087      2.3968273
  H      -3.7402829     -3.4562955      0.2876132
  H      -5.2999706     -1.8891675     -0.8251934
  H      -4.4589177      0.4120255     -1.3958413
  H      -2.1995260      1.0000875     -1.0032586
  
Gibbs free energy minus E(el) (r2SCAN-3c) = 0.28690402
Single point energy (wB97X-D4/def2-QZVP) = -1797.70572761361
BTX TS tw-af
  C       3.4661027      3.2166663     -2.7371011
  C       3.8394030      2.3910718     -1.6828505
  C       2.9262937      1.5129854     -1.1258037
  C       1.5958927      1.3763192     -1.5699941
  C       1.2391420      2.2678705     -2.6264631
  C       2.1616817      3.1520716     -3.1931789
  C       0.5505073      0.5341371     -0.9677019
  C      -0.5627357      0.1340458     -1.8593328
  C      -1.0808424      0.9040829     -2.9118932
  S      -0.4093008      2.4940771     -3.2237296
  C      -1.1160943     -1.1538336     -1.6915925
  C      -2.1864622     -1.5949797     -2.4497881
  C      -2.7225082     -0.7756823     -3.4428957
  C      -2.1534169      0.4646506     -3.6885841
  C       0.3298810      0.0724693      0.3643054
  C       1.1489805     -0.7239405      1.2917334
  C       0.4985883     -1.6418337      2.1708036
  S      -1.2418670     -1.9518649      2.1757349
  C      -1.8433377     -0.3922122      1.6445951
  C      -1.0370878      0.4111880      0.8238069
  C       2.5561862     -0.7915774      1.3271211
  C       3.2674620     -1.6304119      2.1671129
  C       2.5990538     -2.4838678      3.0372873
  C       1.2157653     -2.4864327      3.0230404
  C      -3.1349146     -0.0111789      2.0097976
  C      -3.6457541      1.2031220      1.5771645
  C      -2.8452564      2.0558389      0.8176051
  C      -1.5618961      1.6727908      0.4690881
  H       4.1730699      3.9027427     -3.1927128
  H       4.8479180      2.4291002     -1.2822642
  H       3.2738400      0.9226946     -0.3009370
  H       1.8362146      3.7961426     -4.0054794
  H      -0.6830200     -1.8059305     -0.9390666
  H      -2.5918942     -2.5876697     -2.2798553
  H      -3.5570059     -1.1161353     -4.0484790
  H      -2.5321345      1.0978080     -4.4861889
  H       3.1343145     -0.1763320      0.6661142
  H       4.3526642     -1.6155308      2.1334131
  H       3.1418211     -3.1398079      3.7105067
  H       0.6655708     -3.1533121      3.6811721
  H      -3.7303708     -0.6689418      2.6369045
  H      -4.6510313      1.4981922      1.8624269
  H      -3.2162661      3.0296607      0.5131323
  H      -0.9315876      2.3514325     -0.0977096
  
Gibbs free energy minus E(el) (r2SCAN-3c) = 0.2885474
Single point energy (wB97X-D4/def2-QZVP) = -1797.72748259259
BTX TS syn-tw
  C       3.6754470      3.0160328     -1.8858983
  C       3.7539473      2.1158059     -0.8263151
  C       2.6999763      1.2642621     -0.5464706
  C       1.5056133      1.2547056     -1.2994681
  C       1.4449705      2.2044083     -2.3525086
  C       2.5166380      3.0561366     -2.6397582
  C       0.2963444      0.4672724     -0.9816074
  C      -0.6023559      0.1519377     -2.0941875
  C      -0.8249078      0.9831920     -3.2048060
  S      -0.0116349      2.5350069     -3.3079197
  C      -1.1918827     -1.1292435     -2.1241622
  C      -2.0429760     -1.5161967     -3.1435143
  C      -2.3140897     -0.6353497     -4.1928741
  C      -1.6907633      0.6022671     -4.2333665
  C      -0.0242128      0.0262720      0.3120605
  C       1.0018747     -0.6311038      1.1244666
  C       1.1031094     -0.5310129      2.5221984
  S      -0.0422033      0.4595990      3.4093582
  C      -1.4460039      0.3820391      2.3289825
  C      -1.3582846      0.1938175      0.9248993
  C       1.8763884     -1.5320320      0.4814570
  C       2.8663197     -2.2061600      1.1734190
  C       2.9984813     -2.0211038      2.5514057
  C       2.1065600     -1.2019878      3.2262202
  C      -2.6640431      0.6496204      2.9623276
  C      -3.8328887      0.7624614      2.2316785
  C      -3.7745934      0.6134487      0.8483280
  C      -2.5731633      0.3376804      0.2199542
  H       4.5041114      3.6758843     -2.1229974
  H       4.6463394      2.0707291     -0.2092027
  H       2.8098753      0.5874527      0.2872174
  H       2.4263679      3.7551774     -3.4667694
  H      -0.9768609     -1.8075419     -1.3024337
  H      -2.4896448     -2.5055802     -3.1291305
  H      -2.9815225     -0.9283280     -4.9977496
  H      -1.8530828      1.2730583     -5.0724359
  H       1.7676799     -1.6684205     -0.5914587
  H       3.5306054     -2.8830614      0.6450978
  H       3.7726859     -2.5444744      3.1044121
  H       2.1672510     -1.0935929      4.3055281
  H      -2.6805429      0.7699718      4.0421378
  H      -4.7739684      0.9620089      2.7345289
  H      -4.6739966      0.7094496      0.2474213
  H      -2.5814758      0.2343746     -0.8544875
  
Gibbs free energy minus E(el) (r2SCAN-3c) = 0.28649284
Single point energy (wB97X-D4/def2-QZVP) = -1797.71840664282
BTX tw
  C       3.3762032      0.4633831     -1.7893749
  C       3.2380503     -0.9283004     -1.7819672
  C       2.1311461     -1.5128099     -1.2059980
  C       1.1144979     -0.7617110     -0.5631683
  C       1.2372213      0.6442691     -0.6747364
  C       2.3618733      1.2389016     -1.2611911
  C      -0.0323538     -1.4244178      0.0371537
  C      -1.1386502     -0.6615385      0.5910379
  C      -1.2526261      0.7463116      0.5093421
  S      -0.0246470      1.7760829     -0.2087202
  C      -2.1212305     -1.3083918      1.3829267
  C      -3.1992906     -0.6406972      1.9223419
  C      -3.3338623      0.7394347      1.7402444
  C      -2.3451533      1.4266148      1.0614159
  C      -0.0719034     -2.8578882      0.0990394
  C       0.9955766     -3.5662690      0.7855549
  C       1.1100330     -4.9755729      0.8355352
  S      -0.0744908     -6.0677089      0.1369355
  C      -1.3008627     -4.9844273     -0.5057869
  C      -1.1809575     -3.5737964     -0.5112079
  C       1.9292453     -2.8498083      1.5767489
  C       2.9697264     -3.4647786      2.2386705
  C       3.1110726     -4.8552601      2.1876308
  C       2.1642123     -5.6019518      1.5120425
  C      -2.3883592     -5.6312261     -1.1068732
  C      -3.3652224     -4.9077918     -1.7638948
  C      -3.2234749     -3.5205576     -1.8705792
  C      -2.1530211     -2.8848114     -1.2801765
  H       4.2448634      0.9348003     -2.2379982
  H       3.9896934     -1.5550741     -2.2522164
  H       2.0280107     -2.5905741     -1.2459158
  H       2.4228297      2.3233153     -1.3079670
  H      -2.0122124     -2.3710179      1.5672450
  H      -3.9278258     -1.1882616      2.5124943
  H      -4.1777584      1.2765019      2.1616435
  H      -2.4014355      2.5076374      0.9612054
  H       1.8124225     -1.7753254      1.6595954
  H       3.6620233     -2.8655808      2.8222443
  H       3.9256372     -5.3510322      2.7061661
  H       2.2232190     -6.6874654      1.5111596
  H      -2.4496123     -6.7156855     -1.0615523
  H      -4.2055230     -5.4190445     -2.2227852
  H      -3.9422338     -2.9395126     -2.4404224
  H      -2.0441595     -1.8145366     -1.4085151
